# Supplementary material for: Computer Vision-Based Techniques for Conveyor Belt Condition Monitoring: A Systematic Review
Source: Sensors (Basel). 2026 Apr 20;26(8):2527. doi: 10.3390/s26082527 (PMC13120119; doi:10.3390/s26082527)
Supplement: Supplementary file 1 [file sensors-26-02527-s001.zip]

Archive with 1 entries (1 files):
- sensors-4176025-supplementary.pdf
